# Supplementary material for: Navoximod modulates local HSV-1 replication to reshape tumor immune microenvironment for enhanced immunotherapy via an injectable hydrogel
Source: Commun Biol. 2023 Jun 9;6:621. doi: 10.1038/s42003-023-04983-z (PMC10256817; doi:10.1038/s42003-023-04983-z)
Supplement: Supplementary file 4 — Supplementary Data [file 42003_2023_4983_MOESM4_ESM.xlsx]

## Sheet: Fig 2
	figure 2b-Relative HSV-1 gDNA level					figure 2c-GFP（%）				figure 2d-IDO1 expression level								figure 2h-Cell viability(%)
	Relative HSV-1 gDNA level									IDO1 expression-TCGA				IDO1 expression-MCHH RNA-seq				Cell viability(%)
	VT	gD	23038.5			GFP（%）					Tumor	Peri-tumor			Tumor	Peri-tumor		PBS	95.51
	VT	gD	25545.1			VT	84.2061			1	0.09364	0.132123		1	7.36	0.53		PBS	94.52
	VT	gD	24829.3			VT	76.6174			2	0.046374	0.31316		2	1.39	1.3		Navoximod	94.68
	IDO1	gD	6741.39			VT	98.8944			3	0.257838	0.153569		3	1.14	0.35		Navoximod	93.91
	IDO1	gD	7382.18			IDO1	7.68			4	0.038027	0.207551		4	0	0.26		Virus	48.93
	IDO1	gD	7830.18			IDO1	2.62652			5	0.126919	0.392919		5	1.05	1.01		Virus	39.65
						IDO1	8.04739			6	0.216461	0.255869		6	0.71	1.42		V-Navo	27.98
										7	3.68614	0.38832		7	1.89	0.79		V-Navo	15.67
		Relative HSV-1 gDNA level								8	0.826141	0.082321		8	2.84	2.39
	VT	ICP47	4223.51							9	0.585581	0.318469		9	2	0.35
	VT	ICP47	4197.24			figure 2e-Relative mRNA level				10	0.501863	0.152966		10	1.72	0.45		figure 2i-Relative HSV-1 gDNA level
	VT	ICP47	3449.63							11	2.13888	0.934292		11	5.12	0.94
	IDO1	ICP47	1319.67			Relative mRNA level				12	0.483451	0.116058		12	13.28	2.17		Relative HSV-1 gDNA level				Relative HSV-1 gDNA level
	IDO1	ICP47	1499.19			Mock	IDO1	1		13	10.3898	1.70669		13	1.42	4.18		Virus	ICP47	21.5813		Virus	gD	77.3788
	IDO1	ICP47	1217.72			Mock	IDO1	0.928135		14	0.275487	0.247972		14	1.28	0		Virus	ICP47	110.169		Virus	gD	46.8059
						Mock	IDO1	1.51672		15	0.199831	0.207725		15	0.86	0.96		Virus	ICP47	133.833		Virus	gD	84.8934
						Virus	IDO1	20.0465		16	0.044843	0.107844		16	1.8	1.93		Virus	ICP47	77.4574		Virus	gD	70.9121
						Virus	IDO1	32.9609		17	4.22584	0.319124		17	0.83	0.88		Virus	ICP47	14.9103		Virus	gD	31.3371
						Virus	IDO1	27.3303		18	0.544389	0.154978		18	7.9	0.45		Virus	ICP47	22.4011		Virus	gD	32.9817
										19	0.987752	0.249846		19	8.06	0.94		Virus	ICP47	59.708		Virus	gD	39.292
										20	0.62607	0.908947		20	0.37	0.66		V-Navo	ICP47	133.469		V-Navo	gD	157.651
										21	0.458866	0.303417		21	1.49	1.28		V-Navo	ICP47	806.039		V-Navo	gD	159.817
	figure 2f-Relative HSV-1 gDNA level									22	6.60165	0.091099		22	6.06	0.99		V-Navo	ICP47	410.148		V-Navo	gD	61.315
										23	0.767745	0.451833		23	0.16	1.17		V-Navo	ICP47	80.109		V-Navo	gD	68.6458
										24	1.42607	0.343818		24	0.07	1.68		V-Navo	ICP47	411.249		V-Navo	gD	575.781
	Relative HSV-1 gDNA level									25	1.70982	0.176831		25	0.81	0.4		V-Navo	ICP47	474.24		V-Navo	gD	397.958
			12h	18h	24h					26	0.26518	0.173421		26	1.67	0.36		V-Navo	ICP47	844.332		V-Navo	gD	379.328
	Virus	gD	55214.8	355541	245393					27	0.049125	0.147196		27	10.26	1.19
	Virus	gD	98905.8	393951	248302					28	0.163092	0.166034		28	0.07	1.29
	Virus	gD	68166.2	436510	309105					29	2.71587	0.287641		29	2.49	1.37
	V-Navo	gD	78769.5	743218	1.28172e+06					30	6.27127	0.199326		30	8.13	1.13
	V-Navo	gD	93090.7	782877	1.20337e+06					31	0.286552	0.18025		31	1.04	0.72
	V-Navo	gD	89546.5	934883	1.28528e+06					32	0.304851	0.059315		32	0	0.96
										33	0.878692	0.170913		33	0.58	1.65
										34	0.20641	0.170469		34	1.16	0.97
										35	0.159348	0.249011		35	9.6	1.23
	Relative HSV-1 gDNA level									36	0.130124	0.189522		36	0.69	0.44
			12h	18h	24h					37	0.020454	0.109066		37	4.87	0.73
	Virus	ICP47	13529	146918	92729.2					38	2.46642	0		38	0.63	1.12
	Virus	ICP47	15178.8	143696	93374.2					39	0.584855	0.050229		39	4.57	3.76
	Virus	ICP47	13068.2	151573	592205					40	0.519947	0.253342		40	7.12	1.01
	V-Navo	ICP47	15007	244661	649805					41	0.496433	0.118312		41	4.56	1.94
	V-Navo	ICP47	15742.2	342662	625499					42	2.34002	0.124232		42	0.8	0.72
	V-Navo	ICP47	15536.2	252063	647557					43	0.209617	1.3269		43	0.06	0.53
										44	1.86875	1.13952		44	2.94	0.46
										45	0.401277	0.661777		45	2.46	0.28
										46	0.132022	0.089357		46	2.58	1.5
										47	0.909367	0.413556		47	4.96	0.39
										48	0.102174	0.467598		48	3.78	3.23
										49	0.210266	0.820208		49	1.65	0.45
														50	26.51	0.59
														51	1.34	0.66
														52	4.71	0.39
														53	1.24	2.78
														54	0.34	0.97
														55	30.77	0.47
														56	1.72	0.57
														57	0.65	5.19
														58	0.14	0.67
														59	3.25	0.77
														60	1.1	3.42
														61	6.91	0.46
														62	4.59	1.4
														63	1.3	1.83
														64	1.23	1.74
														65	2.43	0.93
														66	0.44	2.65

## Sheet: Fig 3
							figure 3j-Relative HSV-1 gDNA level
	figure 3g-Cell viability(%)						Relative HSV-1 gDNA level
									0 day	2 day	4 day	8 day
		Cell viability(%)					Virus	gD	0.964443	41.6811	4349.08	20.9423
		1 day	2 day	3 day	4 day		Virus	gD	2.98922	15.0149	4289.2	15.3413
	PBS	97.3	96.1	94.8	87.7		Virus	gD	0.107553	39.9278	0.578979	31.3925
	PBS	96.6	95.4	95.5	87.5		Virus	gD	0.0260263	25.1266	6.51869	5.16852
	PBS	97.1	96.7	94.2	88		Virus	gD	0.801689	37.848	2.48214	16.8625
	PBS@gel	92.4	88.8	84.8	75.3		Virus	gD	1.02099	40.6207	1.68646	33.4457
	PBS@gel	92.5	89.4	83.1	79		Virus	gD	0.514403	131.288	9.25347	2904.16
	PBS@gel	91.3	84.6	81.6	84.5		Virus	gD	1.57568	137.719	10.105	3010.74
	Virus	94.5	20	11.5	11.6		Virus@gel	gD	0.964443	5907.94	11030.6	6962.83
	Virus	93.4	18.7	13.3	11		Virus@gel	gD	2.98922	6007.04	9411.6	10686.2
	Virus	94.6	19.8	12.3	10.7		Virus@gel	gD	0.107553	5838.73	10129.1	7228.39
	Virus@gel	93.9	42.9	27.9	21.3		Virus@gel	gD	0.0260263	65.5395	5108.33	24854.3
	Virus@gel	94.1	45.3	22.4	17.5		Virus@gel	gD	0.801689	89.2817	5069.53	35788.5
	Virus@gel	89.9	38.4	28.3	23.3		Virus@gel	gD	1.02099	83.824	10097.1	950.424
							Virus@gel	gD	0.514403	32.487	10309.2	1258.45
							Virus@gel	gD	1.57568	35.3047	8937.47	1261.07

## Sheet: Fig 4
	figure 4b and 4c-Tumor volume																	figure 4e-Survival								figure 4f-Body weight																	figure 4h and 4i-Tumor volume
	Tumor volume (mm3)									Tumor volume (mm3)								Survival								Body weight(g)									Body weight(g)								Tumor volume (mm3)
	day	PBS								day	Navo@gel							day	PBS	Virus	Virus@gel	Navo@gel	V-Navo	V-Navo@gel		day	PBS								day	Navo@gel							day	PBS
	0	193.55	100.63	94.77	93.98	171.61	133.12			0	140.08	211.46	90.53	192.05	104.54	134.43		20	1							0	24.5	26.5	23.5	23	24	22.5			0	22	26	23	23.5	23	23.5		0	97.2	156.78	157.16	176.12	206.1	105.8
	4	314.06	393.86	235.62	181.33	265.12	223.89			4	297.62	291.36	117.34	306.4	317.38	444.32		22	1							4	26.5	24.5	22.5	24.5	23	23			4	21.5	26	24	26	24	22.5		2	142.19	240	182.8	232.46	260.6	219.09
	8	546.77	507.87	268.93	319.2	430.18	472.37			8	497.52	839.68	209.61	411.77	436.42	738.06		24	1							8	26.5	26	22	24	24	22.5			8	23	26.5	26	26.5	24.5	23.5		4	248.8	378.24	183.74	275.22	253.76	352.25
	12	555.19	856.24	489.48	615.72	499.19	669.94			12	738.63	718.25	290.84	797.19	529.42	850.08		24	1							12	25	25.5	23.5	26	23.5	24			12	25.5	27.5	26	26.5	23.5	24		6	294.9	433.08	207.78	275.74	356.49	436.73
	16	894.09	872.05	818.47	727.6	608.47	953.41			16	565.03	1063.88	440.59	667.77	671.79	964.75		24	1							16	28	27	24.5	27	25.5	23.5			16	24	29	25.5	28	25	26		8	384.03	643.51	295.48	590.54	396.47	618.13
	20	1141.46	1346.24	1036.76	1479.91	959.21	1539.88			20	691.43	1423.52	571.58	1162.39	1139.95	1544.07		24	1							20	28.5	27.5	24.5	27.5	24.5	24.5			20	23.5	29	25.5	28.5	22.5	23		10	313.22	894.39	331.37	628.19	498.16	576.79
	24									24								24		1						24									24								12	345.45	1103.47	403.91	642.42	546.68	808.14
	28									28								26		1						28									28								14	331.45	1456.87	401.84	751.58	643.61	1239.61
	32									32								30		1						32									32								14	0	0	0	0	0	0
	36									36								40		0						36									36								21	42.53	71.66	33.11	44.76	95.96	27.14
	40									40								40		0						40									40								23	38.82	78.88	38.37	48.47	107.1	53.66
																		40		0																							25	43.35	81.59	49.75	57.3	122.29	51.97
	day	Virus								day	V-Navo							30			1					day	Virus								day	V-Navo							27	52.78	92.72	54.99	62.49	127.36	52.02
	0	119.6	83.96	109.28	100.72	170.2	83.85			0	75.52	158.56	75.52	76.94	146.71	192.19		34			1					0	22.5	23.5	26	25	25.5	24			0	21	24	21	24.5	21.5	24		29	50.56	110.85	59.72	64.46	137.73	62.78
	4	169.28	136.52	306.61	227.79	359.36	208.81			4	165.37	190.44	322.11	100.28	202.94	290.15		38			1					4	23	23.5	26	25	23.5	22.5			4	23	23.5	22.5	23.5	23	22.5		31	55.58	145.33	77.27	72.8	180.1	82.97
	8	300.69	187.41	335.59	227.72	286.65	295.2			8	211.96	395.49	421.87	69.09	297.35	397.51		38			1					8	21.5	21.5	25.5	23	22.5	21.5			8	22.5	25.5	23	22.5	21.5	22.5		33	68.77	201.37	87.65	84.95	190.8	75.64
	12	361.11	151.41	444.71	76.02	492.77	182.53			12	148.54	302.3	451.98	29.91	187.13	305.57		40			0					12	23	23.5	25.5	23.5	23.5	22			12	23.5	26	23.5	25.5	24.5	23.5		35	83.32	247.09	117.2	88.16	215.14	88.54
	16	465.28	200.4	608.14	139.17	721.25	184.81			16	185.34	431.16	541.13	47.31	125.85	449.77		40			0					16	25.5	25	28.5	26.5	25.5	24			16	24.5	27.5	25	24.5	24	24.5		37	85.73	262.75	135.06	86.9	279.28	99.87
	20	712.54	56.14	930.03	25.44	793.76	169.05			20	19.5	516.77	711.72	18.2	91.34	358.93		40			0					20	25.5	25.5	29	27.5	24.5	25			20	25.5	29	25.5	26	25	26		39	100.48	285.77	150.06	98.54	344.13	103.25
	24	1690.62	141.36	1014.83	60.65	978.65	119.85			24	23.67	1218.35	862.11	108.49	120.24	310.85		20				1				24	26	26	28.5	27.5	27	25			24	25	28.5	24.5	25	25	25
	28									28								22				1				28									28
	32									32								24				1				32									32								figure 4k-CD4+ and CD8+ Memory T(%)
	36									36								26				1				36									36
	40									40								28				1				40									40									CD4+ TEM (%)	CD4+ TCM (%)	CD4+ Naive (%)	CD8+ TEM (%)	CD8+ TCM (%)	CD8+ Naive (%)
																		32				1																					PBS	23.2	52.5	22.8	16.8	26.5	53
	day	Virus@gel								day	V-Navo@gel							26					1			day	Virus@gel								day	V-Navo@gel							PBS	27.5	53.2	23.9	14.1	30.1	51.2
	0	87.83	126	214.16	215.75	149.14	158.6			0	63.1	96.72	90.91	140.08	119.35	70.13		32					1			0	25	23.5	24	25	24	23			0	22.5	26	23	21.5	24	23.5		PBS	28.5	53.7	17.6	14.2	28.7	50.5
	4	172.97	373.74	328.8	198.1	208.4	299.38			4	154.48	220.81	144.74	170.52	241.2	102.25		40					0			4	24	22.5	22.5	23.5	24	22			4	23	23.5	23.5	21	24	23		V-Navo@gel	33.4	51.3	14.5	28.7	21.7	45.9
	8	254.39	305.04	339.1	291.44	396.02	269.98			8	208.62	158.1	158.5	61.85	256.26	42.47		40					0			8	25	23.5	24.5	23	25.5	23.5			8	25.5	24	24	21.5	25	22		V-Navo@gel	32.7	48.3	14.8	23.9	27.4	44.4
	12	399.41	223.56	543.56	223.72	388.56	468.37			12	103.02	47.97	59.2	41.8	117.04	17.03		40					0			12	25.5	23	23	19	25.5	22.5			12	24.5	25.5	25	21.5	24.5	22.5		V-Navo@gel	33.5	50.4	15.4	22.1	25	48.9
	16	338.34	263.45	671.28	183.79	333.99	429.29			16	161.13	55.64	20.26	10.12	85.35	16.11		40					0			16	26.5	24.5	25	22	26.5	24			16	24	26	26	21.5	24	23
	20	398.26	225.09	702.45	136.43	485.3	601.01			20	186.33	14.64	30.77	0	48.77	7.15		40						0		20	26.5	24	25	21.5	26	23.5			20	26	26	28	22.5	25	24
	24	669.39	364.15	1340.32	53.41	880.38	871.27			24	221.55	10.27	9.72	0	16.95	5.19		40						0		24	26.5	24.5	26	22.5	26	24.5			24	26.5	26	28	22	25.5	24.5
	28	553.66	278.63	1423.35	121.1	1023.89	1033.73			28	404.17	11.1	14.04	0	0	15.39		40						0		28	26	24	26	23	27	24.5			28	25.5	25.5	28.5	22.5	26	24.5
	32									32	380.98	12.79	8.55	0	0	8.3		40						0		32									32	26.5	26.5	29	22.5	26	25.5
	36									36	331	9.48	9.42	0	0	11.01		40						0		36									36	27.5	26.5	28.5	22.5	27	25.5
	40									40	630.6	5.88	13.13	0	0	13.9		40						0		40									40	27	29	26.5	23.5	24	25.5
[truncated: 11 more columns]

## Sheet: Fig 5
	T/NK	PBS	Virus@gel	V-Navo@gel
	1	47	51	100
	2	43	59	85
	3	47	37	60
	4	19	19	23
	5	15	22	18
	7	7	11	30
	8	13	11	22
	9	1	4	34
	Myeloid-derived	PBS	Virus@gel	V-Navo@gel
	1	99	136	110
	2	82	123	90
	3	39	96	82
	4	48	79	72
	5	45	68	73
	6	35	56	51
	7	26	28	57
	8	23	28	48
	9	28	41	24
	10	9	17	25
	13	9	10	9

## Sheet: Fig 6 & sup fig. 6 
	V-Navo@gel versus PBS
	ONTOLOGY	ID	Description	GeneRatio	BgRatio	pvalue	p.adjust	qvalue	geneID	Count
	BP	GO:0060326	cell chemotaxis	27/178	304/23355	4.43081e-21	1.52508e-17	8.8243e-18	Ccl2/Cxcl2/Il1b/Saa3/Spp1/S100a8/S100a9/Lgals3/Ccl8/Ccl7/Ccl4/Serpine1/Cxcl1/Cxcl10/Anxa1/Cxcl16/Ccl5/Nr4a1/Vcam1/Cxcl11/Cxcl3/Dusp1/Cxcl5/Pdgfb/Vegfa/Hbegf/Thbs1	27
	BP	GO:0030595	leukocyte chemotaxis	23/178	220/23355	1.10757e-19	1.90612e-16	1.1029e-16	Ccl2/Cxcl2/Il1b/Spp1/S100a8/S100a9/Lgals3/Ccl8/Ccl7/Ccl4/Serpine1/Cxcl1/Cxcl10/Anxa1/Cxcl16/Ccl5/Cxcl11/Cxcl3/Dusp1/Cxcl5/Pdgfb/Vegfa/Thbs1	23
	BP	GO:0071621	granulocyte chemotaxis	19/178	126/23355	1.69315e-19	1.94261e-16	1.12401e-16	Ccl2/Cxcl2/Il1b/Spp1/S100a8/S100a9/Lgals3/Ccl8/Ccl7/Ccl4/Cxcl1/Cxcl10/Anxa1/Ccl5/Cxcl11/Cxcl3/Cxcl5/Vegfa/Thbs1	19
	BP	GO:0032496	response to lipopolysaccharide	27/178	372/23355	8.38597e-19	7.21612e-16	4.17533e-16	Ccl2/Tnfaip3/Cxcl2/Il1b/S100a8/S100a9/Nfkbia/Serpine1/Cxcl1/Cxcl10/Ankrd1/Cxcl16/Cd274/Ccl5/Plscr1/Slpi/Cxcl11/Trib1/Cxcl3/Dusp10/Nos2/Zfp36/Noct/Vim/Cxcl5/Ido1/Gbp2	27
	BP	GO:0097529	myeloid leukocyte migration	22/178	221/23355	2.09797e-18	1.44425e-15	8.35656e-16	Ccl2/Cxcl2/Il1b/Spp1/S100a8/S100a9/Lgals3/Ccl8/Ccl7/Ccl4/Serpine1/Cxcl1/Cxcl10/Anxa1/Ccl5/Cxcl11/Cxcl3/Dusp1/Cxcl5/Pdgfb/Vegfa/Thbs1	22
	BP	GO:0002237	response to molecule of bacterial origin	27/178	393/23355	3.40943e-18	1.95588e-15	1.13169e-15	Ccl2/Tnfaip3/Cxcl2/Il1b/S100a8/S100a9/Nfkbia/Serpine1/Cxcl1/Cxcl10/Ankrd1/Cxcl16/Cd274/Ccl5/Plscr1/Slpi/Cxcl11/Trib1/Cxcl3/Dusp10/Nos2/Zfp36/Noct/Vim/Cxcl5/Ido1/Gbp2	27
	BP	GO:0097530	granulocyte migration	19/178	155/23355	9.48615e-18	4.66448e-15	2.69892e-15	Ccl2/Cxcl2/Il1b/Spp1/S100a8/S100a9/Lgals3/Ccl8/Ccl7/Ccl4/Cxcl1/Cxcl10/Anxa1/Ccl5/Cxcl11/Cxcl3/Cxcl5/Vegfa/Thbs1	19
	BP	GO:0030593	neutrophil chemotaxis	16/178	101/23355	5.95632e-17	2.56271e-14	1.48281e-14	Ccl2/Cxcl2/Il1b/Spp1/S100a8/S100a9/Lgals3/Ccl8/Ccl7/Ccl4/Cxcl1/Cxcl10/Ccl5/Cxcl11/Cxcl3/Cxcl5	16
	BP	GO:0050900	leukocyte migration	24/178	364/23355	7.28658e-16	2.78671e-13	1.61242e-13	Ccl2/Cxcl2/Il1b/Spp1/S100a8/S100a9/Lgals3/Ccl8/Ccl7/Ccl4/Serpine1/Cxcl1/Cxcl10/Anxa1/Cxcl16/Ccl5/Vcam1/Cxcl11/Cxcl3/Dusp1/Cxcl5/Pdgfb/Vegfa/Thbs1	24
	BP	GO:1990266	neutrophil migration	16/178	126/23355	2.25635e-15	7.76635e-13	4.4937e-13	Ccl2/Cxcl2/Il1b/Spp1/S100a8/S100a9/Lgals3/Ccl8/Ccl7/Ccl4/Cxcl1/Cxcl10/Ccl5/Cxcl11/Cxcl3/Cxcl5	16
	V-Navo@gel versus Virus@gel
	ONTOLOGY	ID	Description	GeneRatio	BgRatio	pvalue	p.adjust	qvalue	geneID	Count
	BP	GO:0030593	neutrophil chemotaxis	13/186	101/23355	1.50524e-12	2.1968e-09	1.63937e-09	Ppia/Ppib/Cd74/S100a8/Lgals3/Rac1/Spp1/Ccl2/Cxcl1/Cxcl5/Cxcl3/Cxcl10/Cxcl2	13
	BP	GO:0071621	granulocyte chemotaxis	14/186	126/23355	1.59652e-12	2.1968e-09	1.63937e-09	Ppia/Ppib/Cd74/S100a8/Lgals3/Rac1/Spp1/Ccl2/Anxa1/Cxcl1/Cxcl5/Cxcl3/Cxcl10/Cxcl2	14
	BP	GO:2001233	regulation of apoptotic signaling pathway	21/186	391/23355	6.52696e-12	5.9874e-09	4.46811e-09	Ubb/Ppia/Rps7/Rps3/Rpl11/Cd74/Slc25a5/S100a8/Lgals3/Prelid1/Nupr1/Ctsh/Ier3/Gnai2/Tnfrsf12a/Bax/Gclm/Atf3/Csf2/Hmox1/Fgb	21
	BP	GO:1990266	neutrophil migration	13/186	126/23355	2.64968e-11	1.51039e-08	1.12713e-08	Ppia/Ppib/Cd74/S100a8/Lgals3/Rac1/Spp1/Ccl2/Cxcl1/Cxcl5/Cxcl3/Cxcl10/Cxcl2	13
	BP	GO:0097530	granulocyte migration	14/186	155/23355	2.74417e-11	1.51039e-08	1.12713e-08	Ppia/Ppib/Cd74/S100a8/Lgals3/Rac1/Spp1/Ccl2/Anxa1/Cxcl1/Cxcl5/Cxcl3/Cxcl10/Cxcl2	14
	BP	GO:0002181	cytoplasmic translation	11/186	92/23355	1.86425e-10	8.55069e-08	6.38097e-08	Rpl15/Rps2/Rpl10a/Rpl19/Rpl11/Rpl18a/Rpl29/Eif4ebp1/Rplp0/Rpl31/Eif4a1	11
	BP	GO:0030595	leukocyte chemotaxis	15/186	220/23355	2.8884e-10	1.05862e-07	7.89999e-08	Ppia/Ppib/Cd74/S100a8/Rps19/Lgals3/Rac1/Spp1/Ccl2/Anxa1/Cxcl1/Cxcl5/Cxcl3/Cxcl10/Cxcl2	15
	BP	GO:0097529	myeloid leukocyte migration	15/186	221/23355	3.07739e-10	1.05862e-07	7.89999e-08	Ppia/Ppib/Cd74/S100a8/Rps19/Lgals3/Rac1/Spp1/Ccl2/Anxa1/Cxcl1/Cxcl5/Cxcl3/Cxcl10/Cxcl2	15
	BP	GO:0006091	generation of precursor metabolites and energy	19/186	404/23355	6.53865e-10	1.99937e-07	1.49204e-07	Gapdh/Atp5d/Gnas/Cavin3/Atp5j/Eno1/Prelid1/Atp5b/Aldoa/Nupr1/Ndufs8/Adh5/Mdh2/Ndufb9/Ier3/Atp5o/Atp5c1/Eif6/Bax	19
	BP	GO:0046034	ATP metabolic process	15/186	256/23355	2.34587e-09	6.34826e-07	4.7374e-07	Gapdh/Atp5d/Atp5j/Eno1/Atp5b/Aldoa/Nupr1/Ndufs8/Ndufb9/Ier3/Atp5o/Atp5c1/Eif6/Tspo/Atp5g1	15

## Sheet: Fig 7
	figure 7b-CD80+ CD86+ DC cell(%)				figure 7c-CD8+ T cell(%)			figure 7e-Treg (%)				figure 7f-Cytokines
	CD80+ CD86+ (%)				CD8+ T (%)			Treg (%)					IFN γ(pg/mg)	IL12 p70(pg/mg)	Granzyme B(pg/mg)
	PBS	24.3			PBS	17.69		PBS	15.5			PBS	82.6273	2.88602	1606.24
	PBS	14.69			PBS	15.1		PBS	13.7			PBS	98.5022	2.63735	4219.55
	PBS	25.9			PBS	18.37		PBS	10.5			PBS	97.5878	3.08861	3660.44
	PBS	21.41			PBS	15.41		PBS	12.07			PBS	155.923	3.92	1015.04
	PBS	26.89			PBS	20.36		PBS	9.08			PBS	83.3429	2.64967	1937.36
	PBS	22.26			PBS	21.67		PBS	9.13			PBS	91.1187	2.35204	2206.48
	Virus	28.59			Virus	18.75		Virus	7.08			Virus	147.368	4.05388	8708.44
	Virus	35.18			Virus	19.1		Virus	6.17			Virus	188.327	4.22786	7244.02
	Virus	24.51			Virus	23.44		Virus	5.56			Virus	132.803	3.82336	12464.6
	Virus	25.02			Virus	23.77		Virus	7.05			Virus	148.038	4.2292	7424.75
	Virus	35.47			Virus	23.27		Virus	6.69			Virus	151.483	3.94602	16616.8
	Virus	33.61			Virus	25.87		Virus	4.3			Virus	156.472	3.8866	16883.7
	Virus@gel	37.53			Virus@gel	26.1		Virus@gel	4.62			Virus@gel	178.245	15.6639	4761.61
	Virus@gel	36			Virus@gel	26.79		Virus@gel	2.43			Virus@gel	185.028	11.8752	4693.5
	Virus@gel	32.65			Virus@gel	28.98		Virus@gel	4.9			Virus@gel	197.307	12.0501	5511.04
	Virus@gel	38.93			Virus@gel	25.05		Virus@gel	5.86			Virus@gel	169.316	11.6477	9631.58
	Virus@gel	18.32			Virus@gel	24.94		Virus@gel	2.77			Virus@gel	140.997	12.1323	6334.36
	Virus@gel	43.67			Virus@gel	24.03		Virus@gel	5.64			Virus@gel	188.889	11.3508	8063.16
	Navo@gel	34.33			Navo@gel	23.59		Navo@gel	2.27			Navo@gel	129.025	21.5288	9147.15
	Navo@gel	24.84			Navo@gel	23.4		Navo@gel	2.31			Navo@gel	131.591	36.5883	9654.5
	Navo@gel	39.2			Navo@gel	23.42		Navo@gel	2.96			Navo@gel	162.007	24.2442	7777.09
	Navo@gel	30.49			Navo@gel	23.25		Navo@gel	3.73			Navo@gel	141.887	25.8159	7390.75
	Navo@gel	45.85			Navo@gel	27.11		Navo@gel	5.08			Navo@gel	186.952	27.0789	4710.53
	Navo@gel	39.95			Navo@gel	24.09		Navo@gel	5.54			Navo@gel	189.365	27.9771	9872.96
	V-Navo	30.92			V-Navo	26.28		V-Navo	5.36			V-Navo	211.926	34.912	10460.1
	V-Navo	28.48			V-Navo	22.12		V-Navo	2.92			V-Navo	148.834	23.9669	11609.5
	V-Navo	32.52			V-Navo	26.74		V-Navo	4.2			V-Navo	169.634	27.0785	10142.6
	V-Navo	40.9			V-Navo	26.97		V-Navo	3.15			V-Navo	186.034	24.2011	20241.2
	V-Navo	41.07			V-Navo	25.87		V-Navo	3.56			V-Navo	246.811	34.995	8687.72
	V-Navo	37.6			V-Navo	28.38		V-Navo	2.84			V-Navo	212.475	32.9069	18049.9
	V-Navo@gel	51.32			V-Navo@gel	34.27		V-Navo@gel	1.14			V-Navo@gel	271.147	48.8952	15026.3
	V-Navo@gel	38.95			V-Navo@gel	32.58		V-Navo@gel	1.79			V-Navo@gel	241.799	47.7495	19848.7
	V-Navo@gel	60.2			V-Navo@gel	30.54		V-Navo@gel	1.9			V-Navo@gel	284.73	51.0801	11739.7
	V-Navo@gel	58.62			V-Navo@gel	35.19		V-Navo@gel	1.44			V-Navo@gel	253.44	49.6826	13095.1
	V-Navo@gel	56.83			V-Navo@gel	30.73		V-Navo@gel	2.12			V-Navo@gel	297.407	67.5778	15552
	V-Navo@gel	42.1			V-Navo@gel	37.03		V-Navo@gel	2.25			V-Navo@gel	249.582	54.2662	14894.5

## Sheet: Fig 8
	figure 8e-Body weight							figure 8f-Number of metastatic nodules
	Body weight(kg)							Number
		12day	16day	20day	24day			PBS	6
	PBS	2519	2120	1920	1832			PBS	7
	PBS	2217	2189	2156	2010			PBS	5
	PBS	2345	2034	1843	1688			PBS	10
	PBS	2000	1829	1822				V-Navo	3
	PBS	2316	1955	1970	1880			V-Navo	2
	V-Navo	2445	2431	2330	2315			V-Navo	5
	V-Navo	2570	2541	2463	2310			V-Navo	9
	V-Navo	2405	2378	2305	2210			V-Navo	7
	V-Navo	2091	2034	2156	2025			V-Navo@gel	1
	V-Navo	2031	2021	2051	2170			V-Navo@gel	0
	V-Navo@gel	2484	2416	2293	2120			V-Navo@gel	0
	V-Navo@gel	2592	2439	2512	2433			V-Navo@gel	2
	V-Navo@gel	2434	2359	2231	2310			V-Navo@gel	3
	V-Navo@gel	1989	1960	1929	2061
	V-Navo@gel	2215	2268	2273	2278

## Sheet: Sup fig. 1
	Sup fig. 1a-Relative HSV-1 gDNA level				Sup fig. 1d-Relative HSV-1 gDNA level					Sup fig. 1f-Relative HSV-1 gDNA level
	Relative HSV-1 gDNA level in SMMC7721				Relative HSV-1 gDNA level in SMMC7721					Relative HSV-1 gDNA level				Relative HSV-1 gDNA level
	VT	gD	19.3764		Virus	gD	32.4808			Virus	ICP47	638912		Virus	gD	255751
	VT	gD	20.8212		Virus	gD	34.452			Virus	ICP47	708384		Virus	gD	213278
	VT	gD	19.1151		Virus	gD	32.1003			Virus	ICP47	668776		Virus	gD	266427
	IDO1	gD	11.1908		V-Navo	gD	51.3019			V-Indo	ICP47	1172845		V-Indo	gD	395939
	IDO1	gD	12.2942		V-Navo	gD	56.1782			V-Indo	ICP47	812385		V-Indo	gD	451986
	IDO1	gD	10.3129		V-Navo	gD	50.107			V-Indo	ICP47	1185512		V-Indo	gD	453241
										V-Epa	ICP47	927285		V-Epa	gD	426034
	Relative HSV-1 gDNA level in 4T1				Relative HSV-1 gDNA level in 4T1					V-Epa	ICP47	936084		V-Epa	gD	389594
	VT	gD	4.464e+06		Virus	gD	179.869			V-Epa	ICP47	1136461		V-Epa	gD	395032
	VT	gD	4.57679e+06		Virus	gD	175.832
	VT	gD	3.89692e+06		Virus	gD	189.9
	IDO1	gD	8656.88		V-Navo	gD	398.316
	IDO1	gD	7325.09		V-Navo	gD	438.068
	IDO1	gD	9043.29		V-Navo	gD	484.09
	Sup fig. 1g-Relative HSV-1 gDNA level
	Relative HSV-1 gDNA level				Relative HSV-1 gDNA level
	Virus	ICP47	0.813272		Virus	gD	0.883264
	Virus	ICP47	0.987999		Virus	gD	0.743042
	Virus	ICP47	0.253728		Virus	gD	0.602645
	Virus	ICP47	0.886548		Virus	gD	1.27341
	Virus	ICP47	0.492381		Virus	gD	0.526296
	V-Navo	ICP47	1.8798		V-Navo	gD	1.55325
	V-Navo	ICP47	7.48344		V-Navo	gD	1.92536
	V-Navo	ICP47	8.39319		V-Navo	gD	1.82221
	V-Navo	ICP47	3.33802		V-Navo	gD	1.58595
	V-Navo	ICP47	2.72194		V-Navo	gD	1.74597

## Sheet: Sup fig. 2
	Sup fig. 2a-Cell viability(%)						Sup fig. 2b-VirusDylight550 Intensity(a.u.)				Sup fig. 2d-Swelling ratio(%)
							VirusDylight550				Swelling ratio
	Cell viability(%)						Wavelength (nm)	Intensity (a.u.)				1 day	2 day	3 day	4 day
		1 day	2 day	3 day	4 day		541.94	279.083			gel	0.994012	1.01198	1.01796	1.01796
	PBS	97.3	96.1	94.8	87.7		542.98	265.734			gel	1.02797	1.02098	1.04895	1.01399
	PBS	96.6	95.4	95.5	87.5		544.02	244.875			gel	1.02013	0.993289	0.993289	1
	PBS	97.1	96.7	94.2	88		545.07	218.681			Virus@gel	1.00862	1.03448	1.03448	1.02586
	gel	96.5	93.2	92.6	86.2		545.97	196.46			Virus@gel	1.01493	1.01493	1.01493	1
	gel	97	92	94	86		547.01	177.985			Virus@gel	1.01515	1.0202	1	0.984848
	gel	97	93.5	92.4	85.4		548.05	164.202
							548.95	153.724
	Sup fig. 2c-G'G''						550	144.471
							551.04	136.019
							551.94	131.316
		ꞷ(rad/s)	G' (Pa)	G'' (Pa)			552.98	130.56
	1	100	132.82	51.769			554.02	130.008
	2	63.1	176.5	26.606			555.07	130.551
	3	39.8	189.26	21.393			555.97	128.856
	4	25.1	193.73	18.59			557.01	128.484
	5	15.8	192.89	17.862			558.05	126.764
	6	10	189.78	17.907			558.95	130.353
	7	6.31	185.93	18.19			560	134.513
	8	3.98	181.81	18.667			561.02	138.018
	9	2.51	177.65	19.219			562.05	140.166
	10	1.58	173.69	19.73			562.94	146.053
	11	1	170.22	19.989			563.97	149.644
	12	0.631	167.05	20.241			565	154.459
	13	0.398	164.53	20.491			566.02	158.338
	14	0.251	162.1	20.698			567.05	163.064
	15	0.158	160.19	20.654			567.94	162.46
	16	0.1	158.12	20.406			568.97	159.818
							570	159.044
							571.02	158.166
							572.05	157.813
							572.94	154.754
							573.97	154.415
							575	148.836
							576.02	143.907
							577.05	138.891
							577.94	135.742
							578.97	128.695
							580	124.239
							581.04	118.909
							581.94	116.957
							582.98	112.544
							584.02	107.99
							585.07	102.381
							585.97	98.4199
							587.01	94.4096
							588.05	90.1501
							588.95	87.4329
							590	85.2476
							591.02	80.9299
							592.05	78.025
							592.94	75.7087
							593.97	74.3709
							595	71.7081
							596.02	70.3981
							597.05	68.8964
							597.94	67.4608
							598.97	65.5141
							600	63.7657
							601.01	62.0946
							602.02	62.2683
							603.04	59.8785
							604.05	59.2733
							605.07	58.3913
							605.94	58.8108
							606.95	57.0455
							607.97	56.1567
							608.98	55.7062
							610	55.3986
							611.02	54.4785
							612.05	53.2158
							612.94	51.1159
							613.97	50.1424
							615	49.8829
							616.02	49.0688
							617.05	48.7
							617.94	47.9466
							618.97	47.4402
							620	45.6374
							621.01	45.3863
							622.02	45.1298
							623.04	45.0841
							624.05	44.5502
							625.07	42.6231
							625.94	41.2797
							626.95	39.318
							627.97	38.2701
							628.98	37.7014
							630	38.0601
							631.02	36.7086
							632.05	36.9032
							632.94	35.678
							633.97	33.8764
							635	31.371
							636.02	30.7315
							637.05	30.0358
							637.94	29.5063
							638.97	29.3305
							640	27.9316
							641.01	26.614
							642.02	26.0783
							643.04	25.6676
							644.05	24.7053
							645.07	23.2379
							645.94	22.428
							646.95	22.0869
							647.97	22.2267

## Sheet: Sup fig. 3
Sup fig. 3b-Relative HSV-1 gDNA level
Heart					Spleen					Lung
Relative HSV-1 gDNA level			AV		Relative HSV-1 gDNA level			AV		Relative HSV-1 gDNA level			AV
Virus	gD	51.8209	34.4225		Virus	gD	4.15631	6.54825		Virus	gD	25.919	22.4212
Virus	gD	12.8479			Virus	gD	10.2553			Virus	gD	33.4269
Virus	gD	18.603			Virus	gD	4.05669			Virus	gD	13.0406
Virus	gD	60.1905			Virus	gD	2.67086			Virus	gD	23.006
Virus	gD	28.65			Virus	gD	11.602			Virus	gD	16.7134
Virus@gel	gD	0.409366	1.40205		Virus@gel	gD	0.755396	0.672878		Virus@gel	gD	1.74586	3.50542
Virus@gel	gD	3.69471			Virus@gel	gD	0.434463			Virus@gel	gD	3.15346
Virus@gel	gD	0.961569			Virus@gel	gD	0.275917			Virus@gel	gD	7.64193
Virus@gel	gD	0.655407			Virus@gel	gD	1.26954			Virus@gel	gD	4.46896
Virus@gel	gD	1.28919			Virus@gel	gD	0.629075			Virus@gel	gD	0.516893
Brain					TG					Blood
Relative HSV-1 gDNA level			AV		Relative HSV-1 gDNA level			AV		Relative HSV-1 gDNA level			AV
Virus	gD	11.4022	9.07228		Virus	gD	9.29568	6.8235		Virus	gD	1.26201	1.37178
Virus	gD	13.164			Virus	gD	3.39226			Virus	gD	1.00842
Virus	gD	9.16106			Virus	gD	6.08976			Virus	gD	0.698788
Virus	gD	5.45831			Virus	gD	11.5545			Virus	gD	1.30088
Virus	gD	6.17589			Virus	gD	3.7853			Virus	gD	2.58881
Virus@gel	gD	4.58386	3.46717		Virus@gel	gD	0.411113	0.460543		Virus@gel	gD	0.48103	0.242128
Virus@gel	gD	2.57372			Virus@gel	gD	0.132602			Virus@gel	gD	0.146644
Virus@gel	gD	4.71322			Virus@gel	gD	0.683767			Virus@gel	gD	0.304178
Virus@gel	gD	2.20913			Virus@gel	gD	0.512292			Virus@gel	gD	0.249121
Virus@gel	gD	3.25591			Virus@gel	gD	0.56294			Virus@gel	gD	0.0296686
Sup fig. 3c-blood biochemistry and routine indexes
ALB(g/L)			ALP(U/L)			AST(U/L)			ALT(U/L)
PBS	15		PBS	100		PBS	96		PBS	20
PBS	17		PBS	122		PBS	120		PBS	25
PBS	16		PBS	63		PBS	55		PBS	18
Virus	16		Virus	112		Virus	91		Virus	25
Virus	16		Virus	115		Virus	80		Virus	19
Virus	16		Virus	100		Virus	127		Virus	29
Virus@gel	15		Virus@gel	82		Virus@gel	72		Virus@gel	20
Virus@gel	17		Virus@gel	65		Virus@gel	77		Virus@gel	20
Virus@gel	13		Virus@gel	58		Virus@gel	70		Virus@gel	18
CHOL(mmol/L)			RBC(1012/L)			WBC(109/L)			HGB(g/L)
PBS	1		PBS	9.39		PBS	5.71		PBS	149
PBS	1.23		PBS	9.99		PBS	3.8		PBS	161
PBS	1.26		PBS	9.72		PBS	4.39		PBS	159
Virus	1.17		Virus	9.7		Virus	5.23		Virus	157
Virus	1.06		Virus	9.14		Virus	4.04		Virus	148
Virus	1.08		Virus	9.81		Virus	5		Virus	156
Virus@gel	1.06		Virus@gel	9.55		Virus@gel	3.57		Virus@gel	148
Virus@gel	1.14		Virus@gel	10.2		Virus@gel	6.04		Virus@gel	160
Virus@gel	0.79		Virus@gel	9.55		Virus@gel	5.96		Virus@gel	152

[truncated: 3 more sheets: Sup fig. 4, Sup fig. 8, Sup fig. 9]
